# Supplementary material for: Integrating ethnobiological knowledge into biodiversity conservation in the Eastern Himalayas
Source: J Ethnobiol Ethnomed. 2017 Mar 29;13:21. doi: 10.1186/s13002-017-0148-9 (PMC5372287; doi:10.1186/s13002-017-0148-9)
Supplement: Supplementary file 3 — Some threatened species in the Sikkim Eastern Himalaya. (XLSX 12 kb) [file 13002_2017_148_MOESM3_ESM.xlsx]

## Sheet: Sheet1
Linnean	Taxonomic	IUCN	Government of
Classification	Family	REDD+ Status	Sikkim Status
Aconitum ferox Wall. ex Ser.	Ranunculaceae	NA	EN
Ailurus fulgens F. Cuvier	Ailuridae	EN	EN
Ampelopteris prolifera (Retz.) Copel.	Thelypteridaceae	NA	VU
Berberis aristata DC.	Berberidaceae	NA	VU
Bergenia ciliata (Haw.) Sternb.	Saxifragaceae	NA	VU
Calamus acanthospathus Griff.	Arecaceae	NA	VU
Cayratia pedata (Lam.) Gagnep.	Vitaceae	VU	VU
Cycas pectinata Buch.-Ham.	Cycadaceae	VU	VU
Cymbidium grandiflorum Sw.	Orchidaceae	NA	VU
Dalbergia latifolia Roxb.	Fabaceae	VU	VU
Dendrobium nobile Lindl.	Orchidaceae	NA	VU
Dioscorea deltoidea Wall. ex Griseb.	Dioscoreaceae	NA	VU
Flickingeria fimbriata (Blume) A. D. Hawkes.	Orchidaceae	LC	EN
Fritillaria cirrhosa D. Don	Liliaceae	NA	EN
Gastrodia elata Blume	Orchidaceae	VU	NA
Gymnadenia orchidis Lindl.	Orchidaceae	NA	VU
Malaxis muscifera (Lindl.) Kuntze	Orchidaceae	VU	EN
Moschus chrysogaster Hodgson	Moschidae	EN	EN
Moschus leucogaster Hodgson	Moschidae	EN	EN
Nardostachys jatamansi (D. Don) DC.	Caprifoliaceae	CR	EN
Ophiocordyceps sinensis (Berk.) G. H. Sung, J. M. Sung, Hywel-Jones & Spatafora	Ophiocordyceps	NA	EN
Oroxylum indicum (L.) Kurz	Bignoniaceae	NA	VU
Panax pseudoginseng Wall.	Araliaceae	NA	VU
Picrorhiza kurroaa Royle ex Benth.	Plantaginaceae	NA	VU
Pinus palustris Mill.	Pinaceae	EN	EN
Piper pedicellatum C. DC.	Piperaceae	VU	VU
Piper peepuloides Wall.	Piperaceae	NA	VU
Pleione maculata (Lindl.) Lindl. & Paxton	Orchidaceae	NA	VU
Rheum nobile Hook. f. & Thomson	Polygonaceae	NA	VU
Rhododendron anthopogon D. Don	Ericaceae	NA	EN
Rhododendron sikkimensis Pradhan & Lachungpa	Ericaceae	NA	VU
Saraca asoca (Roxb.) Willd.	Fabaceae	VU	VU
Saurauia punduana Wall.	Actinidiaceae	CR	CR
Saussurea costus (Falc.) Lipsch.	Actinidiaceae	CR	CR
Schizothorax richardsonii J. E. Gray	Cyprinidae	VU	VU
Sinopodophyllum hexandrum (Royle) T. S. Ying	Berberidaceae	NA	CR
Swertia chirayita (Roxb.) Buch.-Ham. ex C. B. Clarke	Gentianaceae	NA	VU
Symplocos ramosissima Wall. ex. G. Don	Symplocaceae	NA	EN
Taxus wallichiana Zucc.	Taxaceae	EN	EN
Tor putitora F. Hamilton	Cyprinidae	EN	EN
Valeriana hardwickii Wall.	Caprifoliaceae	NA	VU
Valeriana jatamansi Jones	Caprifoliaceae	NA	VU
